# Supplementary material for: Effects of Mindfulness-Based Interventions on Promoting Athletic Performance and Related Factors among Athletes: A Systematic Review and Meta-Analysis of Randomized Controlled Trial
Source: Int J Environ Res Public Health. 2023 Jan 22;20(3):2038. doi: 10.3390/ijerph20032038 (PMC9915077; doi:10.3390/ijerph20032038)
Supplement: Supplementary file 1 [file ijerph-20-02038-s001.zip]

Archive with 1 entries (1 files):
- ijerph-2090159-supplementary.pdf
